# Supplementary material for: Zinc Status and Occurrence of Thyroid Cancer: Systematic Review and Meta-Analysis
Source: Nutrients. 2025 Aug 29;17(17):2820. doi: 10.3390/nu17172820 (PMC12430485; doi:10.3390/nu17172820)
Supplement: Supplementary file 1 [file nutrients-17-02820-s001.zip]

Archive with 1 entries (1 files):
- nutrients-3728978-supplementary.pdf
